# Supplementary material for: GATA1 Promotes Gemcitabine Resistance in Pancreatic Cancer through Antiapoptotic Pathway
Source: J Oncol. 2019 Apr 10;2019:9474273. doi: 10.1155/2019/9474273 (PMC6481023; doi:10.1155/2019/9474273)
Supplement: Supplementary Materials — Figure S1: validation of GATA1 antibody specificity; Figure S2: GATA1 overexpression promotes cell proliferation and confers gemcitabine resistance in vitro; Figure S3: screening of target genes responsible for GATA1-mediated gemcitabine resistance; Figure S4: GATA1 regulates Bcl-XL through binding to its promoter; Figure S5: GATA1 mediates gemcitabine resistance of PDAC through Bcl-XL; Figure S6: validation of Bcl-XL antibody specificity; Table S1: Cox univariate and multivariate analysis of overall survival in PDAC patients; Table S2: Cox univariate and multivariate analysis of recurrence-free survival in PDAC patients; Table S3: the relationship of GATA1 and Bcl-XL with clinical characteristics in PDAC patients; Table S4: sequences for shRNA, qRT-PCR, and ChIP primers. [file 9474273.f1.zip]

Archive with 2 entries (2 files):
- Supplementary Figures.pdf
- Supplementary Tables.doc
